# Supplementary material for: Audiovestibular Dysfunction in Hyper-IgE Syndrome: A Systematic Review of Characteristics, Pathophysiology, Diagnosis, and Management
Source: Int J Mol Sci. 2025 Oct 12;26(20):9932. doi: 10.3390/ijms26209932 (PMC12564592; doi:10.3390/ijms26209932)
Supplement: Supplementary file 1 [file ijms-26-09932-s001.zip]

Archive with 1 entries (1 files):
- ijms-3859421-supplementary.pdf
